# Supplementary material for: Choline Acetate/Water Mixtures: Physicochemical Properties and Structural Organization
Source: Molecules. 2025 Aug 18;30(16):3403. doi: 10.3390/molecules30163403 (PMC12388187; doi:10.3390/molecules30163403)
Supplement: Supplementary file 1 [file molecules-30-03403-s001.zip]

Archive with 1 entries (1 files):
- molecules-3797657-supplementary.pdf
